# Supplementary material for: A Convenient Strategy for Studying Antibody Aggregation and Inhibition of Aggregation: Characterization and Simulation
Source: Pharmaceutics. 2025 Apr 19;17(4):534. doi: 10.3390/pharmaceutics17040534 (PMC12030238; doi:10.3390/pharmaceutics17040534)
Supplement: Supplementary file 1 [file pharmaceutics-17-00534-s001.zip]

Archive with 1 entries (1 files):
- pharmaceutics-3571960-supplementary.pdf
